# Supplementary material for: YB1 Is a Major Contributor to Health Disparities in Triple Negative Breast Cancer
Source: Cancers (Basel). 2021 Dec 14;13(24):6262. doi: 10.3390/cancers13246262 (PMC8699660; doi:10.3390/cancers13246262)
Supplement: Supplementary file 1 [file cancers-13-06262-s001.zip]

Archive with 1 entries (1 files):
- cancers-1482740-supplementary.pdf
